# Supplementary material for: Effect of the Lys62Ala Mutation on the Thermal Stability of BstHPr Protein by Molecular Dynamics
Source: Int J Mol Sci. 2024 Jun 7;25(12):6316. doi: 10.3390/ijms25126316 (PMC11203695; doi:10.3390/ijms25126316)
Supplement: Supplementary file 1 [file ijms-25-06316-s001.zip]

Archive with 1 entries (1 files):
- ijms-2956268-supplementary.pdf
